# Supplementary material for: New Contributions on Species Diversity of Genus Hydnum and Lentaria s.l. in China
Source: J Fungi (Basel). 2024 Nov 27;10(12):824. doi: 10.3390/jof10120824 (PMC11678670; doi:10.3390/jof10120824)
Supplement: Supplementary file 1 [file jof-10-00824-s001.zip]

Archive with 1 entries (1 files):
- jof-3302173-supplementary.pdf
